# Supplementary material for: Structure and Strength of Artificial Soils Containing Monomineral Clay Fractions
Source: Materials (Basel). 2021 Aug 19;14(16):4688. doi: 10.3390/ma14164688 (PMC8400040; doi:10.3390/ma14164688)
Supplement: Supplementary file 1 [file materials-14-04688-s001.zip]

Archive with 1 entries (1 files):
- materials-1330469-supplementary.pdf
